# Supplementary material for: Analysis of Infrared Signature Variation and Robust Filter-Based Supersonic Target Detection
Source: ScientificWorldJournal. 2014 Feb 11;2014:140930. doi: 10.1155/2014/140930 (PMC3942398; doi:10.1155/2014/140930)
Supplement: Supplementary file 1 — The Set 3 sequence consists of four F-15s with dynamic motion in strong cloud clutter. The proposed TCF outperforms other TVF or TVFspatial in terms of target detection rate and localization accuracy. [file 140930.f1.zip]

Archive with 4 entries (3 files):
- 140930.f1/
- 140930.f1/set3_TCF_proposed.avi
- 140930.f1/set3_TVF.avi
- 140930.f1/set3_TVFspatial.avi
